# Supplementary material for: A CpG-Oligodeoxynucleotide Suppresses Th2/Th17 Inflammation by Inhibiting IL-33/ST2 Signaling in Mice from a Model of Adoptive Dendritic Cell Transfer of Smoke-Induced Asthma
Source: Int J Mol Sci. 2023 Feb 4;24(4):3130. doi: 10.3390/ijms24043130 (PMC9962992; doi:10.3390/ijms24043130)
Supplement: Supplementary file 1 [file ijms-24-03130-s001.zip]

Archive with 1 entries (1 files):
- ijms-2131253-supplementary.pdf
